# Supplementary material for: Relationships among Sleep Time, Physical Activity Time, Screen Time, and Nutrition Literacy of Adolescents: A Cross-Sectional Study in Chongqing, China
Source: Nutrients. 2024 Apr 27;16(9):1314. doi: 10.3390/nu16091314 (PMC11085315; doi:10.3390/nu16091314)
Supplement: Supplementary file 1 [file nutrients-16-01314-s001.zip]

Archive with 3 entries (3 files):
- Chinese Nutrition Society - Nutrition science Popularization and communication research Foundation materials.pdf
- Medical research project fund of Chongqing Municipal Health Commission materials.pdf
- Table S1-ú¿schedule of survey)Evaluation of nutritional literacy of middle school students in Chongqing.pdf
